# Supplementary material for: Impact of Acid Suppression Therapy on Renal and Survival Outcomes in Patients with Chronic Kidney Disease: A Taiwanese Nationwide Cohort Study
Source: J Clin Med. 2022 Sep 23;11(19):5612. doi: 10.3390/jcm11195612 (PMC9570958; doi:10.3390/jcm11195612)
Supplement: Supplementary file 1 [file jcm-11-05612-s001.zip]

Archive with 1 entries (1 files):
- jcm-1872732-supplementary.pdf
